# Supplementary material for: Predicting acute lung injury in infants with congenital heart disease after cardiopulmonary bypass by gut microbiota
Source: Front Immunol. 2024 Oct 24;15:1362040. doi: 10.3389/fimmu.2024.1362040 (PMC11540645; doi:10.3389/fimmu.2024.1362040)
Supplement: Supplementary file 1 [file Table1.xlsx]

## Sheet: Supplementary Table 1. Statisti
Index	CPB_ALI-mean	CPB_ALI-sd	CPB_NALI-mean	CPB_NALI-sd	P_value (CPB_NALI-CPB_ALI)	P_adjust (CPB_NALI-CPB_ALI)
GMHI	-0.669649	0.466181	1.12683	0.639691	1.65e-05	1.65e-05
Index	CON-mean	CON-sd	CPB_ALI-mean	CPB_ALI-sd	CPB_NALI-mean	CPB_NALI-sd	P_value(CON-CPB_NALI)	P_adjust(CON-CPB_NALI)	P_value(CON-CPB_ALI)	P_adjust(CON-CPB_ALI)
MDI	-0.605361	0.26856	1.07323	0.841084	0.956883	0.655735	1.65e-05	1.65e-05	1.65e-05	1.65e-05
