# Supplementary material for: Predicting acute lung injury in infants with congenital heart disease after cardiopulmonary bypass by gut microbiota
Source: Front Immunol. 2024 Oct 24;15:1362040. doi: 10.3389/fimmu.2024.1362040 (PMC11540645; doi:10.3389/fimmu.2024.1362040)
Supplement: Supplementary file 2 [file Table2.xlsx]

## Sheet: Supplementary Table 2. Prevalen
Group	Endemic species	NO. of CPB_NALI prevalent Species	Prevalence in CPB_NALI samples, P<sub>H</sub>(%)	NO. of CPB_ALI prevalent Species	Prevalence in CPB_ALI samples, P<sub>N</sub>(%)	Difference,P<sub>H</sub>-P<sub>N</sub> (%)	Fold-change,P<sub>H</sub>/P<sub>N</sub> or P<sub>N</sub>/P<sub>H</sub>	Balanced Accuracy(%)
CPB_NALI+	s__uncultured_bacterium_g__norank_f__Eubacterium_coprostanoligenes_group	12	92.31	9	69.23	23.08	1.33338	100
CPB_NALI+	s__uncultured_bacterium_g__Dorea	12	92.31	8	61.54	30.77	1.5	100
CPB_NALI+	s__uncultured_organism_g__Granulicatella	11	84.62	8	61.54	23.08	1.37504	100
CPB_NALI+	s__uncultured_bacterium_g__Mucispirillum	10	76.92	7	53.85	23.07	1.42841	100
CPB_NALI+	s__uncultured_bacterium_g__Sediminibacterium	10	76.92	7	53.85	23.07	1.42841	100
CPB_NALI+	s__uncultured_sediment_bacterium_g__norank_f__norank_o__B2M28	10	76.92	7	53.85	23.07	1.42841	100
CPB_NALI+	s__uncultured_bacterium_g__norank_f__Oscillospiraceae	10	76.92	6	46.15	30.77	1.66674	100
CPB_NALI+	s__uncultured_bacterium_g__Subdoligranulum	10	76.92	6	46.15	30.77	1.66674	100
CPB_NALI+	s__uncultured_bacterium_g__Clostridium_innocuum_group	10	76.92	5	38.46	38.46	2	100
CPB_NALI+	s__Agrobacterium_larrymoorei	9	69.23	5	38.46	30.77	1.80005	100
CPB_NALI+	s__uncultured_bacterium_g__Eubacterium_xylanophilum_group	9	69.23	5	38.46	30.77	1.80005	100
CPB_NALI+	s__Acinetobacter_junii	8	61.54	5	38.46	23.08	1.6001	100
CPB_NALI+	s__Anaerotignum_lactatifermentans	8	61.54	4	30.77	30.77	2	100
CPB_NALI+	s__bacterium_TSA241-4	8	61.54	4	30.77	30.77	2	100
CPB_NALI+	s__uncultured_bacterium_g__Eubacterium_eligens_group	7	53.85	4	30.77	23.08	1.75008	100
CPB_NALI+	s__uncultured_bacterium_g__norank_f__norank_o__Rickettsiales	7	53.85	4	30.77	23.08	1.75008	100
CPB_NALI+	s__uncultured_bacterium_g__Lachnospiraceae_UCG-006	8	61.54	3	23.08	38.46	2.66638	100
CPB_NALI+	s__uncultured_bacterium_g__Anaeroplasma	7	53.85	3	23.08	30.77	2.33319	100
CPB_NALI+	s__uncultured_bacterium_g__norank_f__norank_o__KI89A_clade	7	53.85	3	23.08	30.77	2.33319	100
CPB_NALI+	s__uncultured_bacterium_g__norank_f__norank_o__norank_c__norank_p__Sva0485	7	53.85	3	23.08	30.77	2.33319	100
CPB_NALI+	s__metagenome_g__Lachnospiraceae_ND3007_group	6	46.15	3	23.08	23.07	1.99957	100
CPB_NALI+	s__Pseudomonas_aeruginosa_g__Pseudomonas	6	46.15	3	23.08	23.07	1.99957	100
CPB_NALI+	s__uncultured_bacterium_g__norank_f__Hungateiclostridiaceae	6	46.15	3	23.08	23.07	1.99957	100
CPB_NALI+	s__uncultured_bacterium_g__norank_f__norank_o__Clostridia_vadinBB60_group	6	46.15	3	23.08	23.07	1.99957	100
CPB_NALI+	s__Corynebacterium_amycolatum	6	46.15	2	15.38	30.77	3.00065	100
CPB_NALI+	s__gut_metagenome_g__Sutterella	6	46.15	2	15.38	30.77	3.00065	100
CPB_NALI+	s__uncultured_bacterium_g__norank_f__Bacteroidetes_BD2-2	6	46.15	2	15.38	30.77	3.00065	100
CPB_NALI+	s__Hydrogenophilus_thermoluteolus	5	38.46	2	15.38	23.08	2.50065	100
CPB_NALI+	s__Oscillibacter_sp._PEA192	5	38.46	2	15.38	23.08	2.50065	100
CPB_NALI+	s__uncultured_bacterium_g__norank_f__Ruminococcaceae	5	38.46	2	15.38	23.08	2.50065	100
CPB_NALI+	s__uncultured_delta_proteobacterium_g__norank_f__Desulfosarcinaceae	5	38.46	2	15.38	23.08	2.50065	100
CPB_NALI+	s__Vibrio_sinaloensis	5	38.46	2	15.38	23.08	2.50065	100
CPB_NALI+	s__uncultured_bacterium_g__Ruminococcus_gauvreauii_group	6	46.15	1	7.69	38.46	6.0013	100
CPB_NALI+	s__Bacteroides_nordii	5	38.46	1	7.69	30.77	5.0013	100
CPB_NALI+	s__uncultured_bacterium_g__Dysgonomonas	5	38.46	1	7.69	30.77	5.0013	100
CPB_NALI+	s__uncultured_organism_g__Lachnospiraceae_NK4A136_group	5	38.46	1	7.69	30.77	5.0013	100
CPB_NALI+	s__Anoxybacillus_flavithermus	4	30.77	1	7.69	23.08	4.0013	100
CPB_NALI+	s__Bacillus_weihaiensis	4	30.77	1	7.69	23.08	4.0013	100
CPB_NALI+	s__Bacteroides_barnesiae	4	30.77	1	7.69	23.08	4.0013	100
CPB_NALI+	s__Bacteroides_eggerthii	4	30.77	1	7.69	23.08	4.0013	100
CPB_NALI+	s__Lachnospiraceae_bacterium_28-4	4	30.77	1	7.69	23.08	4.0013	100
CPB_NALI+	s__uncultured_bacterium_g__Citrifermentans	4	30.77	1	7.69	23.08	4.0013	100
CPB_NALI+	s__uncultured_bacterium_g__endosymbionts	4	30.77	1	7.69	23.08	4.0013	100
CPB_NALI+	s__uncultured_bacterium_g__Lachnoanaerobaculum	4	30.77	1	7.69	23.08	4.0013	100
CPB_NALI+	s__uncultured_bacterium_g__norank_f__UCG-010	4	30.77	1	7.69	23.08	4.0013	100
Group	Scarce species	NO. of CPB_NALI prevalent Species	Prevalence in CPB_NALI samples, P<sub>H</sub>(%)	NO. of CPB_ALI prevalent Species	Prevalence in CPB_ALI samples, P<sub>N</sub>(%)	Difference,P<sub>H</sub>-P<sub>N</sub> (%)	Fold-change,P<sub>H</sub>/P<sub>N</sub> or P<sub>N</sub>/P<sub>H</sub>	Balanced Accuracy(%)
CPB_NALI-	s__Prevotella_sp._KHD1	1	7.69	5	38.46	-30.77	5.0013	100
CPB_NALI-	s__uncultured_prokaryote_g__Christensenellaceae_R-7_group	1	7.69	5	38.46	-30.77	5.0013	100
CPB_NALI-	s__Corynebacterium_tuberculostearicum	1	7.69	4	30.77	-23.08	4.0013	100
CPB_NALI-	s__uncultured_bacterium_g__Lachnospiraceae_UCG-001	1	7.69	4	30.77	-23.08	4.0013	100
CPB_NALI-	s__uncultured_bacterium_g__norank_f__norank_o__norank_c__Subgroup_22	1	7.69	4	30.77	-23.08	4.0013	100
CPB_NALI-	s__uncultured_Bacteroidetes_bacterium_g__norank_f__Cyclobacteriaceae	1	7.69	4	30.77	-23.08	4.0013	100
CPB_NALI-	s__uncultured_bacterium_g__GCA-900066575	2	15.38	7	53.85	-38.47	3.5013	100
CPB_NALI-	s__uncultured_bacterium_g__Rothia	2	15.38	7	53.85	-38.47	3.5013	100
CPB_NALI-	s__Schaalia_radingae	2	15.38	5	38.46	-23.08	2.50065	100
CPB_NALI-	s__uncultured_Barnesiella_sp._g__norank	3	23.08	7	53.85	-30.77	2.33319	100
CPB_NALI-	s__gut_metagenome_g__norank_f__Eubacterium_coprostanoligenes_group	5	38.46	11	84.62	-46.16	2.20021	100
CPB_NALI-	s__uncultured_bacterium_g__Butyricicoccus	3	23.08	6	46.15	-23.07	1.99957	100
CPB_NALI-	s__uncultured_bacterium_g__Holdemanella	4	30.77	7	53.85	-23.08	1.75008	100
CPB_NALI-	s__uncultured_organism_g__Lachnospiraceae_UCG-010	4	30.77	7	53.85	-23.08	1.75008	100
CPB_NALI-	s__Bacteroides_massiliensis	6	46.15	10	76.92	-30.77	1.66674	100
CPB_NALI-	s__uncultured_actinobacterium_g__norank_f__norank_o__norank_c__PAUC43f_marine_benthic_group	6	46.15	10	76.92	-30.77	1.66674	100
CPB_NALI-	s__uncultured_sediment_bacterium_g__norank_f__Thiotrichaceae	5	38.46	8	61.54	-23.08	1.6001	100
CPB_NALI-	s__uncultured_bacterium_g__Gemella	7	53.85	10	76.92	-23.07	1.42841	100
CPB_NALI-	s__uncultured_bacterium_g__Cetobacterium	9	69.23	12	92.31	-23.08	1.33338	100
CPB_NALI-	s__Hafnia_paralvei	10	76.92	13	100	-23.08	1.30005	100
