# Supplementary material for: Predicting acute lung injury in infants with congenital heart disease after cardiopulmonary bypass by gut microbiota
Source: Front Immunol. 2024 Oct 24;15:1362040. doi: 10.3389/fimmu.2024.1362040 (PMC11540645; doi:10.3389/fimmu.2024.1362040)
Supplement: Supplementary file 3 [file Table3.xlsx]

## Sheet: Sheet1
Supplementary Table 3. Statistical data for the differences between microorganisms in the three groups.
Species name	CON-Mean(%)	CON-Sd(%)	CPB-ALI-Mean(%)	CPB-ALI-Sd(%)	CPB-NALI-Mean(%)	CPB-NALI-Sd(%)	p value	p adjust
Escherichia-Shigella	11.08	7.959	40.42	27.52	8.17	8.673	0.000507	0.007059
Bifidobacterium longum	42.82	25.7	10.38	10.99	3.258	4.65	8.3e-05	0.001801
Klebsiella	1.632	3.228	12.11	17.17	3.38	7.409	0.005258	0.03936
Enterobacteriaceae	0.04032	0.04853	11.4	23.28	1.625	4.399	5e-06	0.0002017
Bacteroides vulgatus	0.08544	0.3021	0.4029	0.7734	11.5	21.99	1.5e-05	0.0005078
Muribaculaceae	0	0	1.246	1.662	8.205	9.191	1e-06	0.0001452
