# Supplementary material for: Predicting acute lung injury in infants with congenital heart disease after cardiopulmonary bypass by gut microbiota
Source: Front Immunol. 2024 Oct 24;15:1362040. doi: 10.3389/fimmu.2024.1362040 (PMC11540645; doi:10.3389/fimmu.2024.1362040)
Supplement: Supplementary file 4 [file Table4.xlsx]

## Sheet: Sheet1
Supplementary Table 4. LDA Discriminant data
Species name	group	Mean	LDA value	p value
g__unclassified_f__Enterobacteriaceae	CPB_ALI	4.75574	4.4076	0.0224
g__Bacteroides	CPB_NALI	5.07622	4.7438	0.0005
Bacteroides vulgatus	CPB_NALI	4.75955	4.3785	0.0196
Parabacteroides	CPB_NALI	4.439	4.1389	0.0196
Escherichia-Shigella	CPB_ALI	5.30553	4.9442	0.0011
