# Supplementary material for: Predicting acute lung injury in infants with congenital heart disease after cardiopulmonary bypass by gut microbiota
Source: Front Immunol. 2024 Oct 24;15:1362040. doi: 10.3389/fimmu.2024.1362040 (PMC11540645; doi:10.3389/fimmu.2024.1362040)
Supplement: Supplementary file 5 [file Table5.xlsx]

## Sheet: Significant differences
Name	P-value	corrected pvalue	CON-Mean(%)	CON-Sd(%)	CPB_NALI-Mean(%)	CPB_NALI-Sd(%)	CPB_ALI-Mean(%)	CPB_ALI-Sd(%)
ko01100	0.0003028	0.0004394	18.34	0.1175	18.72	0.3974	18.65	0.1066
ko01110	2.61e-06	7.55e-06	8.696	0.4058	8.525	0.2835	7.507	0.2838
ko01120	1.039e-06	6.685e-06	4.986	0.2086	4.781	0.1991	5.546	0.1719
ko01230	4.667e-07	6.244e-06	4.312	0.4629	3.711	0.2431	2.953	0.2891
ko02010	2.087e-07	6.244e-06	3.135	0.1942	2.278	0.3716	3.562	0.2278
ko01200	6.761e-05	0.0001042	2.472	0.0866	2.664	0.0907	2.467	0.0705
ko02020	1.547e-06	7.259e-06	1.591	0.473	1.912	0.2795	3.132	0.3883
ko03010	3.825e-06	8.618e-06	2.188	0.2406	1.962	0.2703	1.387	0.1986
ko00230	1.869e-06	7.259e-06	1.764	0.0556	1.573	0.0676	1.533	0.0858
ko02024	9.321e-07	6.387e-06	1.964	0.1535	1.262	0.2218	1.485	0.138
ko00500	1.923e-05	3.42e-05	1.512	0.1123	1.146	0.2003	1.146	0.0782
ko00520	8.742e-06	1.65e-05	1.345	0.097	1.322	0.1761	1.081	0.0622
ko00010	2.51e-06	7.55e-06	1.221	0.0597	1.158	0.0638	1.044	0.0419
ko00240	1.642e-05	2.949e-05	1.144	0.0355	1.124	0.0301	1.05	0.0468
ko00620	1.633e-06	7.259e-06	0.8483	0.0817	1.001	0.0325	1.074	0.0494
ko00260	8.713e-07	6.244e-06	1.054	0.0726	0.95	0.0497	0.857	0.0401
ko00270	2.152e-06	7.259e-06	1.059	0.0751	0.937	0.0694	0.8299	0.0546
ko00052	9.121e-05	0.0001377	1.031	0.0581	0.8653	0.1557	0.7618	0.0854
ko00190	2.111e-07	6.244e-06	0.7265	0.0379	0.9799	0.0777	0.859	0.0422
ko00970	5.659e-06	1.126e-05	1.017	0.1042	0.8801	0.1439	0.6443	0.0858
ko00250	2.111e-07	6.244e-06	0.8519	0.0498	0.9399	0.0466	0.7253	0.0367
ko03440	3.783e-07	6.244e-06	0.9526	0.0919	0.8184	0.0595	0.6609	0.0672
ko00630	2.652e-06	7.55e-06	0.6662	0.0697	0.8191	0.0515	0.8771	0.0565
ko00051	0.001331	0.001722	0.7036	0.0709	0.7932	0.1287	0.8587	0.0532
ko01210	8.03e-07	6.244e-06	0.9236	0.0985	0.7606	0.0497	0.6529	0.0571
ko03070	0.002342	0.002967	0.6949	0.1278	0.6801	0.1047	0.936	0.2336
ko00680	0.2548	0.2655	0.7759	0.0483	0.7522	0.0222	0.7611	0.0395
ko00030	0.0002064	0.0003042	0.8024	0.0447	0.7534	0.0379	0.7196	0.0391
ko02060	9.934e-06	1.838e-05	0.6967	0.1737	0.5384	0.2297	1.018	0.1064
ko00720	1.76e-06	7.259e-06	0.6719	0.0425	0.8625	0.066	0.7047	0.0164
ko00640	3.722e-06	8.499e-06	0.6155	0.0572	0.6529	0.0418	0.794	0.0648
ko03430	5.534e-07	6.244e-06	0.7509	0.0554	0.6637	0.0542	0.5586	0.0415
ko00550	2.032e-05	3.579e-05	0.7148	0.0718	0.6928	0.0895	0.5511	0.0432
ko00400	5.178e-06	1.076e-05	0.7312	0.092	0.6615	0.0576	0.5166	0.0481
ko00650	6.23e-07	6.244e-06	0.5233	0.0805	0.6202	0.0464	0.7596	0.0521
ko00020	1.279e-06	7.172e-06	0.4686	0.0239	0.6314	0.0665	0.5697	0.0189
ko03030	3.744e-06	8.499e-06	0.6179	0.049	0.5776	0.0591	0.4327	0.0454
ko02026	3.051e-06	7.668e-06	0.402	0.1283	0.4034	0.1006	0.7989	0.0891
ko00770	0.01152	0.01358	0.5289	0.0236	0.5174	0.0214	0.5046	0.0143
ko00760	2.284e-05	3.996e-05	0.5831	0.053	0.4743	0.0347	0.4708	0.0259
ko00564	8.775e-07	6.244e-06	0.4327	0.0476	0.4726	0.0241	0.5693	0.0324
ko00300	8.621e-07	6.244e-06	0.6091	0.073	0.4911	0.0617	0.3612	0.0554
ko01212	1.445e-07	6.244e-06	0.4309	0.0209	0.5487	0.0404	0.4728	0.0166
ko03060	1.376e-06	7.259e-06	0.49	0.0285	0.5259	0.0438	0.4091	0.0264
ko00220	3.529e-06	8.371e-06	0.5269	0.0535	0.4781	0.0224	0.4064	0.0372
ko00710	7.262e-07	6.244e-06	0.4646	0.0201	0.5072	0.0172	0.4322	0.0155
ko00860	0.0004615	0.0006517	0.359	0.0988	0.5025	0.0876	0.5371	0.1073
ko01501	0.2684	0.2789	0.4554	0.0319	0.4727	0.0576	0.4694	0.0103
ko00790	5.836e-06	1.142e-05	0.3918	0.0378	0.4913	0.0428	0.5138	0.024
ko01503	2.028e-06	7.259e-06	0.2826	0.1183	0.4319	0.1311	0.6767	0.0843
ko03018	7.27e-07	6.244e-06	0.4792	0.0374	0.5238	0.0365	0.374	0.027
ko00920	5.751e-07	6.244e-06	0.3072	0.0917	0.4029	0.0618	0.6509	0.0785
ko00290	4.01e-06	8.885e-06	0.5228	0.0495	0.4144	0.0274	0.3945	0.0262
ko00330	3.947e-06	8.797e-06	0.4055	0.0338	0.418	0.0255	0.5019	0.0294
ko00040	0.003193	0.003978	0.3674	0.0806	0.4323	0.145	0.5216	0.0496
ko05111	4.289e-05	7.194e-05	0.3036	0.122	0.3997	0.1043	0.6122	0.1373
ko02040	1.129e-06	6.963e-06	0.2283	0.14	0.3409	0.1141	0.7198	0.2107
ko00910	5.318e-06	1.099e-05	0.3703	0.0274	0.3893	0.0362	0.4678	0.0284
ko00670	2.668e-07	6.244e-06	0.4231	0.0339	0.4759	0.033	0.3261	0.0262
ko00540	5.079e-07	6.244e-06	0.202	0.1233	0.4228	0.0886	0.5956	0.0793
ko00730	2e-06	7.259e-06	0.4446	0.0503	0.4165	0.0256	0.3419	0.0194
ko00061	2.087e-07	6.244e-06	0.3807	0.0294	0.4725	0.0379	0.3312	0.0247
ko00900	4.21e-06	9.271e-06	0.4114	0.0288	0.414	0.0454	0.3086	0.0258
ko04112	2.852e-06	7.637e-06	0.4061	0.0431	0.4227	0.0561	0.2759	0.0319
ko00450	3.606e-07	6.244e-06	0.4166	0.0182	0.3211	0.0271	0.3618	0.0141
ko00360	1.448e-05	2.627e-05	0.2598	0.0898	0.3059	0.0688	0.5079	0.0979
ko00480	4.884e-06	1.021e-05	0.3054	0.0551	0.301	0.0362	0.433	0.0279
ko00340	6.798e-06	1.297e-05	0.3814	0.062	0.3957	0.039	0.254	0.0347
ko00983	1.061e-05	1.953e-05	0.322	0.0154	0.3631	0.014	0.3378	0.0116
ko03420	6.653e-07	6.244e-06	0.4568	0.0702	0.3223	0.053	0.228	0.045
ko03410	0.0008001	0.001046	0.3476	0.0168	0.346	0.0357	0.3088	0.0146
ko00561	0.444	0.4539	0.2969	0.0301	0.2927	0.0351	0.3123	0.0341
ko00780	8.276e-07	6.244e-06	0.202	0.037	0.3738	0.0713	0.3138	0.0234
ko00071	0.005645	0.006848	0.2982	0.0283	0.2558	0.0412	0.3005	0.0156
ko00660	3.5e-06	8.355e-06	0.3343	0.0332	0.2535	0.0186	0.2639	0.0199
ko00130	6.375e-07	6.244e-06	0.1866	0.0723	0.2582	0.0353	0.3882	0.0392
ko02030	3.128e-06	7.668e-06	0.1788	0.0647	0.2401	0.084	0.4134	0.0976
ko00195	2.652e-06	7.55e-06	0.3366	0.0437	0.2877	0.0424	0.205	0.03
ko00261	6.109e-07	6.244e-06	0.3063	0.0401	0.2517	0.0111	0.2078	0.0244
ko04122	2.435e-06	7.54e-06	0.2028	0.0439	0.2222	0.0359	0.338	0.0282
ko00521	3.124e-06	7.668e-06	0.2938	0.0488	0.3032	0.0808	0.1642	0.0298
ko00280	1.622e-05	2.928e-05	0.2073	0.0233	0.2945	0.0599	0.2485	0.0161
ko04922	2.921e-07	6.244e-06	0.3218	0.0372	0.2334	0.0262	0.189	0.0271
ko01220	5.593e-06	1.126e-05	0.1846	0.0655	0.1917	0.0413	0.3656	0.0602
ko05230	1.345e-07	6.244e-06	0.295	0.0293	0.2383	0.0195	0.1816	0.023
ko00053	1.173e-06	6.998e-06	0.2153	0.0561	0.171	0.041	0.3183	0.0345
ko00511	1.554e-06	7.259e-06	0.2077	0.052	0.3936	0.2307	0.0949	0.0265
ko00310	1.448e-06	7.259e-06	0.1733	0.0509	0.2146	0.0259	0.305	0.0386
ko01502	9.303e-06	1.747e-05	0.2501	0.0268	0.2265	0.0233	0.1887	0.0152
ko00460	3.702e-06	8.499e-06	0.2169	0.0411	0.2594	0.066	0.1656	0.0143
ko00750	0.001389	0.001784	0.22	0.0156	0.2028	0.012	0.1972	0.0079
ko04066	4.818e-06	1.013e-05	0.2356	0.0312	0.2248	0.03	0.1462	0.0214
ko04146	4.658e-06	9.962e-06	0.2322	0.0321	0.206	0.0174	0.1661	0.017
ko00350	0.01703	0.01963	0.1859	0.024	0.1874	0.0257	0.2149	0.0275
ko04212	0.8615	0.8709	0.1947	0.0132	0.1951	0.0268	0.1976	0.0081
ko02025	3.592e-06	8.428e-06	0.1288	0.0441	0.1555	0.0322	0.2694	0.0438
ko00410	1.074e-06	6.738e-06	0.1246	0.0468	0.1592	0.0234	0.2517	0.038
ko00600	2.714e-06	7.55e-06	0.2035	0.04	0.2428	0.0989	0.0883	0.0227
ko05133	2.555e-06	7.55e-06	0.0982	0.0644	0.1235	0.0591	0.3014	0.0433
ko00362	2.869e-06	7.637e-06	0.1021	0.05	0.1577	0.0466	0.2615	0.0617
ko00740	5.639e-06	1.126e-05	0.116	0.0261	0.1897	0.0227	0.1916	0.017
ko00380	0.000168	0.0002496	0.1282	0.024	0.1656	0.0419	0.1953	0.0153
ko04217	1.001e-06	6.612e-06	0.1981	0.028	0.1618	0.0102	0.1279	0.0149
ko01523	2.714e-06	7.55e-06	0.178	0.0198	0.1831	0.0132	0.1226	0.0139
ko05132	1.975e-07	6.244e-06	0.1242	0.0072	0.1671	0.0132	0.1402	0.0075
ko00940	2.705e-05	4.699e-05	0.1656	0.0208	0.1539	0.051	0.0999	0.0163
ko05418	2.634e-07	6.244e-06	0.1185	0.0061	0.1593	0.0141	0.1348	0.0099
ko03020	4.305e-06	9.426e-06	0.1676	0.0178	0.1358	0.0256	0.1027	0.0153
ko00471	3.843e-06	8.618e-06	0.1399	0.0073	0.1381	0.0093	0.1157	0.0079
ko04626	4.129e-07	6.244e-06	0.0911	0.0155	0.1589	0.0187	0.1414	0.0088
ko03320	2.809e-06	7.637e-06	0.1491	0.0246	0.1541	0.0191	0.0855	0.0159
ko00430	0.001355	0.001747	0.1178	0.0112	0.1387	0.0056	0.132	0.0185
ko00440	9.742e-06	1.811e-05	0.091	0.0244	0.1153	0.0375	0.1795	0.0249
ko05134	2.826e-05	4.864e-05	0.1513	0.0209	0.1261	0.025	0.0999	0.0138
ko00523	2.663e-06	7.55e-06	0.1337	0.0269	0.1536	0.0519	0.07	0.0159
ko05152	6.412e-06	1.236e-05	0.1304	0.0105	0.1292	0.0157	0.0905	0.0125
ko04727	0.1398	0.1482	0.1107	0.0056	0.1236	0.0188	0.1046	0.019
ko04931	3.175e-06	7.677e-06	0.167	0.0355	0.0882	0.015	0.0815	0.0176
ko00401	5.659e-06	1.126e-05	0.1264	0.0129	0.1137	0.0105	0.0944	0.0077
ko04142	7.471e-07	6.244e-06	0.0585	0.027	0.2442	0.1473	0.0309	0.0152
ko00562	0.4708	0.4799	0.1092	0.0276	0.1123	0.016	0.1044	0.0311
ko00960	0.01055	0.01251	0.1034	0.0076	0.1061	0.0086	0.1145	0.0138
ko01053	7.563e-06	1.435e-05	0.0698	0.0431	0.0698	0.0321	0.1806	0.0404
ko04216	2.466e-06	7.54e-06	0.1359	0.0293	0.1165	0.0185	0.0606	0.0172
ko00333	1.76e-06	7.259e-06	0.0793	0.0143	0.1339	0.0164	0.0873	0.0091
ko04714	2.431e-06	7.54e-06	0.1267	0.0313	0.1086	0.0207	0.0493	0.0207
ko00473	0.01649	0.01907	0.1011	0.0047	0.0914	0.0107	0.092	0.0071
ko00625	0.000215	0.0003156	0.1128	0.0189	0.0811	0.0265	0.084	0.0086
ko04070	0.0003429	0.0004917	0.0936	0.0058	0.0939	0.0048	0.0845	0.0077
ko04920	5.564e-07	6.244e-06	0.1281	0.0317	0.0957	0.0152	0.0422	0.019
ko00603	4.317e-07	6.244e-06	0.0818	0.0186	0.143	0.07	0.0369	0.0103
ko00627	1.205e-05	2.197e-05	0.0755	0.0223	0.0636	0.0188	0.1218	0.0209
ko04724	2.431e-06	7.54e-06	0.0939	0.0093	0.0995	0.01	0.0673	0.0064
ko04213	2.274e-07	6.244e-06	0.0678	0.0079	0.0883	0.0047	0.0978	0.0056
ko04621	3.146e-06	7.668e-06	0.0658	0.0107	0.1106	0.016	0.0718	0.0113
ko00531	5.806e-07	6.244e-06	0.053	0.0087	0.1354	0.0673	0.0422	0.0084
ko00525	3.735e-06	8.499e-06	0.0898	0.0155	0.0855	0.0258	0.0545	0.0072
ko00633	3.599e-06	8.428e-06	0.0497	0.0234	0.049	0.0164	0.116	0.0192
ko05200	9.05e-07	6.318e-06	0.0376	0.0161	0.076	0.0156	0.1001	0.0143
ko00626	7.547e-05	0.0001149	0.0798	0.025	0.0544	0.0109	0.0784	0.0049
ko04910	0.00495	0.006025	0.08	0.0135	0.0634	0.0145	0.0661	0.0041
ko00966	4.377e-06	9.527e-06	0.0824	0.0127	0.0707	0.009	0.0512	0.0077
ko00980	1.968e-05	3.483e-05	0.0469	0.0232	0.0596	0.0157	0.0956	0.0159
ko00982	2.289e-05	3.996e-05	0.0465	0.0233	0.0595	0.0156	0.0957	0.0159
ko01524	7.428e-05	0.0001136	0.0584	0.01	0.0557	0.0234	0.0858	0.0096
ko05120	0.112	0.1205	0.0621	0.0106	0.0669	0.0046	0.0674	0.007
ko00332	1.001e-06	6.612e-06	0.0788	0.0101	0.0645	0.0069	0.0498	0.0072
ko05016	2.17e-06	7.259e-06	0.0278	0.0132	0.074	0.0126	0.0885	0.0251
ko05131	1.804e-06	7.259e-06	0.0355	0.0224	0.0467	0.0101	0.1065	0.0151
ko00121	1.173e-06	6.998e-06	0.0813	0.0115	0.0583	0.0105	0.0447	0.0086
ko04940	0.195	0.2049	0.0583	0.0081	0.0621	0.0074	0.0631	0.0176
ko05206	0.0003542	0.000506	0.0415	0.0197	0.0676	0.0162	0.0721	0.0088
ko01051	0.06471	0.07104	0.0602	0.0153	0.0656	0.0146	0.054	0.0112
ko00785	5.345e-05	8.416e-05	0.0503	0.009	0.0662	0.0119	0.0615	0.0024
ko03008	5.652e-06	1.126e-05	0.0762	0.011	0.0493	0.0084	0.0485	0.0069
ko04016	5.708e-05	8.912e-05	0.0541	0.0053	0.0559	0.0062	0.0637	0.0024
ko00950	0.00821	0.009799	0.0513	0.0044	0.0589	0.0077	0.0583	0.0077
ko05130	0.01112	0.01315	0.053	0.0049	0.0539	0.0096	0.0594	0.0034
ko05010	0.9032	0.9106	0.048	0.0028	0.0605	0.0202	0.0544	0.0169
ko00524	0.0002249	0.0003289	0.0668	0.0202	0.0604	0.0308	0.0328	0.0079
ko00281	2.799e-06	7.637e-06	0.0295	0.0193	0.0368	0.0121	0.086	0.0139
ko03013	4.414e-06	9.55e-06	0.0307	0.012	0.0607	0.0054	0.058	0.006
ko04152	5.832e-06	1.142e-05	0.0321	0.0189	0.0701	0.0082	0.0437	0.0055
ko05340	0.02083	0.02378	0.049	0.0033	0.0514	0.0084	0.0448	0.0026
ko00622	2.867e-06	7.637e-06	0.0282	0.0173	0.034	0.0114	0.078	0.0154
ko05204	1.279e-06	7.172e-06	0.0243	0.0159	0.0374	0.0131	0.0783	0.0134
ko00903	0.006511	0.007847	0.0454	0.0101	0.0391	0.017	0.0552	0.0066
ko04930	0.001124	0.00146	0.0479	0.002	0.0461	0.0064	0.043	0.0017
ko05165	4.646e-05	7.709e-05	0.0478	0.002	0.0421	0.0043	0.0428	0.0015
ko05203	4.646e-05	7.709e-05	0.0478	0.002	0.0421	0.0043	0.0428	0.0015
ko01040	7.313e-07	6.244e-06	0.0466	0.0095	0.028	0.0077	0.0572	0.0043
ko05014	9.927e-08	6.244e-06	0.0203	0.0102	0.045	0.0055	0.0633	0.0132
ko00621	2.809e-06	7.637e-06	0.0257	0.0159	0.0288	0.0096	0.0724	0.0126
ko04141	1.94e-06	7.259e-06	0.0388	0.0095	0.0563	0.0116	0.0274	0.0039
ko04068	4.329e-07	6.244e-06	0.022	0.01	0.0451	0.0074	0.0553	0.006
ko00405	1.195e-06	7.019e-06	0.0423	0.0078	0.0522	0.0054	0.0267	0.0046
ko01055	4.818e-06	1.013e-05	0.0481	0.0121	0.0441	0.0099	0.0275	0.0038
ko00908	2.668e-07	6.244e-06	0.0418	0.0047	0.0499	0.0047	0.0263	0.0041
ko04211	3.168e-07	6.244e-06	0.0201	0.0098	0.0428	0.0076	0.0547	0.0062
ko00072	0.0003068	0.0004434	0.0196	0.0109	0.0407	0.0222	0.0545	0.0199
ko04917	2e-06	7.259e-06	0.0642	0.0137	0.022	0.0107	0.0281	0.0074
ko05225	1.322e-06	7.259e-06	0.019	0.0118	0.0303	0.012	0.0615	0.0118
ko04214	0.002805	0.003506	0.0378	0.0059	0.0379	0.0072	0.0293	0.0055
ko05205	3.15e-06	7.668e-06	0.0411	0.0046	0.0372	0.0049	0.0256	0.0037
ko00120	4.43e-07	6.244e-06	0.0578	0.0166	0.0345	0.0113	0.0113	0.0092
ko00998	2.084e-06	7.259e-06	0.0203	0.0108	0.057	0.009	0.0253	0.0039
ko00592	2.065e-06	7.259e-06	0.0178	0.0116	0.0233	0.0076	0.0538	0.008
ko00830	0.1067	0.1158	0.0283	0.0176	0.0307	0.0069	0.0351	0.0069
ko00930	2.463e-06	7.54e-06	0.0175	0.011	0.0256	0.0096	0.0503	0.009
ko00513	2e-06	7.259e-06	0.0029	0.0048	0.0847	0.0581	0.0044	0.0041
ko00604	2e-06	7.259e-06	0.0029	0.0048	0.0845	0.0583	0.0044	0.004
ko00311	1.798e-06	7.259e-06	0.0561	0.0212	0.0258	0.0095	0.0098	0.0089
ko05146	1.873e-05	3.348e-05	0.0421	0.005	0.024	0.0094	0.025	0.0036
ko04918	8.775e-07	6.244e-06	0.0153	0.0083	0.03	0.0069	0.0452	0.0123
ko00590	5.67e-07	6.244e-06	0.0131	0.0072	0.0304	0.0079	0.0447	0.012
ko04964	1.095e-05	2.006e-05	0.0168	0.0082	0.031	0.0081	0.0392	0.0076
ko00361	2.578e-06	7.55e-06	0.0159	0.0066	0.0253	0.0088	0.041	0.0061
ko04013	1.048e-06	6.685e-06	0.0136	0.0067	0.0308	0.0052	0.0364	0.0046
ko00572	0.0001025	0.0001536	0.0369	0.008	0.0196	0.0091	0.0243	0.0046
ko00364	5.639e-06	1.126e-05	0.0131	0.0089	0.019	0.0092	0.0441	0.0143
ko04973	1.997e-06	7.259e-06	0.0122	0.0073	0.0273	0.0085	0.0362	0.0044
ko04974	2.695e-06	7.55e-06	0.0294	0.0081	0.0397	0.0159	0.0064	0.0056
ko05100	5.52e-06	1.126e-05	0.017	0.0109	0.0132	0.008	0.0441	0.0097
ko05135	5.733e-06	1.134e-05	0.0163	0.0113	0.0127	0.0082	0.0435	0.0099
ko04972	1.234e-06	7.134e-06	0.0121	0.0075	0.0232	0.0072	0.036	0.0044
ko05142	7.313e-07	6.244e-06	0.0349	0.0072	0.0133	0.005	0.0222	0.0031
ko05143	4.623e-07	6.244e-06	0.035	0.0071	0.0132	0.0048	0.0222	0.0031
ko00623	2.666e-06	7.55e-06	0.0128	0.0086	0.017	0.0069	0.0402	0.0085
ko04151	1.944e-06	7.259e-06	0.0128	0.0072	0.0305	0.0062	0.02	0.0018
ko00642	2.931e-06	7.637e-06	0.012	0.0079	0.0138	0.0049	0.0362	0.0057
ko04915	8.775e-07	6.244e-06	0.0109	0.006	0.0281	0.0068	0.0195	0.0019
ko04657	7.987e-07	6.244e-06	0.0109	0.006	0.0281	0.0068	0.0195	0.0019
ko04612	8.775e-07	6.244e-06	0.0109	0.006	0.0281	0.0068	0.0195	0.0019
ko04914	8.775e-07	6.244e-06	0.0109	0.006	0.0281	0.0068	0.0195	0.0019
ko05215	8.775e-07	6.244e-06	0.0109	0.006	0.0281	0.0068	0.0195	0.0019
ko04659	8.775e-07	6.244e-06	0.0109	0.006	0.0281	0.0068	0.0195	0.0019
ko00981	0.000324	0.0004664	0.0284	0.0102	0.0189	0.0148	0.0065	0.0048
ko05231	3.091e-06	7.668e-06	0.0071	0.0031	0.0232	0.009	0.0221	0.006
ko00140	5.529e-05	8.668e-05	0.0063	0.0032	0.0297	0.0238	0.0151	0.0066
ko00643	0.01308	0.01527	0.0102	0.0044	0.0198	0.0119	0.0203	0.0084
ko04361	3.106e-06	7.668e-06	0.0071	0.0032	0.0203	0.0056	0.0188	0.002
ko04072	3.128e-06	7.668e-06	0.0071	0.0032	0.0201	0.0056	0.0188	0.002
ko04138	4.815e-06	1.013e-05	0.0318	0.0075	0.0064	0.0065	0.0052	0.0051
ko03050	2.256e-06	7.259e-06	0.0292	0.0087	0.0068	0.0048	0.0049	0.0049
ko04934	6.15e-05	9.521e-05	0.0077	0.0046	0.0129	0.0056	0.0186	0.0024
ko05211	6.15e-05	9.521e-05	0.0077	0.0046	0.0129	0.0056	0.0186	0.0024
ko04011	2.564e-06	7.55e-06	0.0065	0.0033	0.012	0.0046	0.0184	0.0023
ko00565	3.624e-06	8.434e-06	0.0067	0.0038	0.0118	0.0047	0.0183	0.0022
ko00591	3.311e-06	7.954e-06	0.0057	0.0038	0.0103	0.0044	0.0178	0.0024
ko00510	6.534e-06	1.253e-05	0.0034	0.0042	0.0269	0.0102	0.0027	0.0025
ko04210	3.219e-07	6.244e-06	0.0005	0.0011	0.0304	0.0128	0.0019	0.0019
ko05020	6.306e-06	1.228e-05	0.0068	0.0035	0.0077	0.0035	0.0173	0.003
ko05150	0.04176	0.04613	0.0114	0.0097	0.0137	0.0092	0.0068	0.0079
ko00791	0.1799	0.1902	0.0068	0.0086	0.0089	0.0069	0.0156	0.0166
ko00965	2.966e-06	7.668e-06	0.0058	0.0038	0.0062	0.0024	0.0174	0.0025
ko05219	3.117e-06	7.668e-06	0.0057	0.0038	0.0059	0.0022	0.0173	0.0024
ko00944	0.003584	0.00445	0.0065	0.0039	0.0085	0.0026	0.0128	0.0057
ko05012	7.96e-05	0.0001207	0.0005	0.001	0.0148	0.0144	0.0077	0.0116
ko04932	4.865e-05	7.966e-05	0.0004	0.001	0.0143	0.014	0.0076	0.0116
ko04260	2.893e-06	7.637e-06	0	0	0.0094	0.0087	0.0071	0.0116
ko01054	0.09838	0.1071	0.0031	0.0027	0.0061	0.0037	0.0053	0.0058
ko00624	0.0001011	0.0001521	0.0006	0.0011	0.0049	0.0039	0.0068	0.0061
ko00571	0.01016	0.01209	0.0009	0.0023	0.0089	0.0098	0.0013	0.0015
ko04622	0.02757	0.03119	0.001	0.0011	0.0016	0.0018	0.0051	0.0055
ko00906	0.01253	0.01468	0.0007	0.0015	0.006	0.0067	0.0006	0.0006
ko05017	7.319e-05	0.0001124	0.0002	0.0003	0.0059	0.008	0.0002	0.0003
ko04614	0.0001772	0.0002622	0.0001	0.0002	0.0049	0.0059	0.0007	0.0012
ko04978	0.01408	0.01639	0.0011	0.0012	0.0035	0.0033	0.0009	0.0007
ko05163	2.256e-06	7.259e-06	0	0	0.0047	0.0054	0.0005	0.0005
ko05167	2.256e-06	7.259e-06	0	0	0.0047	0.0054	0.0005	0.0005
ko05222	2.256e-06	7.259e-06	0	0	0.0046	0.0054	0.0005	0.0005
ko05170	2.256e-06	7.259e-06	0	0	0.0046	0.0054	0.0005	0.0005
ko05168	2.256e-06	7.259e-06	0	0	0.0046	0.0053	0.0005	0.0005
ko05145	2.256e-06	7.259e-06	0	0	0.0046	0.0053	0.0005	0.0005
ko05164	2.256e-06	7.259e-06	0	0	0.0046	0.0053	0.0005	0.0005
ko05160	2.256e-06	7.259e-06	0	0	0.0046	0.0053	0.0005	0.0005
ko04215	2.256e-06	7.259e-06	0	0	0.0046	0.0053	0.0005	0.0005
ko05210	2.256e-06	7.259e-06	0	0	0.0046	0.0053	0.0005	0.0005
ko05169	2.256e-06	7.259e-06	0	0	0.0046	0.0053	0.0005	0.0005
ko05161	2.256e-06	7.259e-06	0	0	0.0046	0.0053	0.0005	0.0005
ko05162	2.256e-06	7.259e-06	0	0	0.0046	0.0053	0.0005	0.0005
ko05416	2.256e-06	7.259e-06	0	0	0.0046	0.0053	0.0005	0.0005
ko04115	2.256e-06	7.259e-06	0	0	0.0046	0.0053	0.0005	0.0005
ko00472	0.1104	0.1191	0.0011	0.0018	0.0024	0.0022	0.0008	0.0009
ko04113	0.02598	0.02949	0.0004	0.001	0.003	0.0038	0.0006	0.0006
ko03450	0.002324	0.002955	0.0003	0.0005	0.0028	0.0031	0.0004	0.0004
ko04919	0.002097	0.002684	0.0004	0.0011	0.0017	0.0017	0.0005	0.0005
ko00984	2.44e-06	7.54e-06	0	0	0.0021	0.003	0.0004	0.0002
ko04071	0.1142	0.1221	0.0004	0.001	0.0009	0.0023	0.0001	0.0003
ko00404	4.525e-06	9.734e-06	0	0	0.0012	0.0015	0.0001	0.0002
ko00253	2.882e-05	4.937e-05	0.0001	0.0003	0.0012	0.0037	0	0.0001
ko00365	6.351e-06	1.23e-05	0	0.0001	0.0009	0.0008	0.0003	0.0002
ko04976	0.02472	0.02815	0.0004	0.001	0.0007	0.0009	0	0
ko04144	0.3255	0.3364	0.0006	0.0014	0.0002	0.0005	0.0003	0.0005
ko04075	0.7209	0.7328	0.0003	0.0007	0.0004	0.001	0.0002	0.0004
ko04726	1.869e-06	7.259e-06	0	0	0.0007	0.0009	0.0001	0.0001
ko05034	1.869e-06	7.259e-06	0	0	0.0007	0.0009	0.0001	0.0001
ko05031	1.869e-06	7.259e-06	0	0	0.0007	0.0009	0.0001	0.0001
ko04728	1.869e-06	7.259e-06	0	0	0.0007	0.0009	0.0001	0.0001
ko05030	1.869e-06	7.259e-06	0	0	0.0007	0.0009	0.0001	0.0001
ko04723	0.04152	0.04599	0.0004	0.001	0.0003	0.0004	0	0
ko00909	2.826e-05	4.864e-05	0	0	0.0006	0.0006	0.0001	0.0001
ko04624	0.0002285	0.0003328	0	0	0.0006	0.0018	0	0
ko05410	2.256e-06	7.259e-06	0	0	0.0004	0.0005	0.0001	0.0002
ko04924	2.193e-06	7.259e-06	0	0	0.0004	0.0006	0	0
ko05226	0.2905	0.3011	0.0004	0.001	0	0	0	0
ko04024	0.0004273	0.0006058	0	0	0.0004	0.0005	0	0
ko03022	0.002641	0.003312	0	0	0.0003	0.0004	0	0
ko04928	0.0001153	0.000172	0	0	0.0003	0.0004	0	0
ko00901	1.422e-06	7.259e-06	0	0	0.0002	0.0003	0	0.0001
ko05110	2.914e-06	7.637e-06	0	0	0.0002	0.0003	0	0
ko00100	3.637e-05	6.201e-05	0	0	0.0002	0.0003	0	0
ko00941	1.484e-06	7.259e-06	0	0	0.0002	0.0002	0	0
ko00945	1.484e-06	7.259e-06	0	0	0.0002	0.0002	0	0
ko00943	0.0006397	0.0008899	0	0	0.0002	0.0003	0	0.0001
ko00997	0.1137	0.1219	0.0001	0.0003	0	0.0001	0	0
ko04014	0.01581	0.01833	0	0	0.0002	0.0002	0	0
ko01057	0.02017	0.02311	0	0	0.0001	0.0002	0	0
ko04912	0.1089	0.1178	0	0	0.0001	0.0002	0	0
ko00232	4.103e-05	6.964e-05	0	0	0.0001	0.0002	0	0
ko04666	0.1155	0.1228	0	0	0.0001	0.0002	0	0
ko05212	0.1155	0.1228	0	0	0.0001	0.0002	0	0
ko05414	0.06622	0.07249	0	0	0	0	0.0001	0.0002
ko04923	0.002636	0.003312	0	0	0.0001	0.0001	0	0
ko04921	0.0004787	0.0006709	0	0	0.0001	0.0001	0	0
ko04625	0.002624	0.003312	0	0	0.0001	0.0001	0	0
ko04640	0.2137	0.224	0	0	0	0.0001	0	0
ko04020	0.03081	0.03455	0	0	0	0.0001	0	0
ko00196	0.00821	0.009799	0	0	0	0.0001	0	0
ko04916	0.03795	0.04242	0	0	0	0.0001	0	0
ko04261	0.01188	0.01395	0	0	0	0.0001	0	0
ko04371	0.02963	0.03332	0	0	0	0.0001	0	0
ko04713	0.02963	0.03332	0	0	0	0.0001	0	0
ko04145	0.4071	0.4195	0	0	0	0.0001	0	0
ko04540	0.4143	0.4247	0	0	0	0.0001	0	0
ko04530	0.4143	0.4247	0	0	0	0.0001	0	0
ko00363	9.402e-06	1.757e-05	0	0	0	0.0001	0	0
ko05140	0.00453	0.005532	0	0	0	0	0	0
ko04064	0.00453	0.005532	0	0	0	0	0	0
ko04913	0.00453	0.005532	0	0	0	0	0	0
ko04668	0.00453	0.005532	0	0	0	0	0	0
ko04370	0.00453	0.005532	0	0	0	0	0	0
ko04015	0.0006852	0.0009355	0	0	0	0.0001	0	0
ko04925	0.0006629	0.0009084	0	0	0	0.0001	0	0
ko04971	0.0006629	0.0009084	0	0	0	0.0001	0	0
ko04970	0.0006629	0.0009084	0	0	0	0.0001	0	0
ko04022	0.0006629	0.0009084	0	0	0	0.0001	0	0
ko04218	0.0007786	0.001022	0	0	0	0.0001	0	0
ko05214	0.0007786	0.001022	0	0	0	0.0001	0	0
ko04750	0.0007786	0.001022	0	0	0	0.0001	0	0
ko04720	0.0007786	0.001022	0	0	0	0.0001	0	0
ko04722	0.0007786	0.001022	0	0	0	0.0001	0	0
ko04740	0.0007786	0.001022	0	0	0	0.0001	0	0
ko04114	0.0007786	0.001022	0	0	0	0.0001	0	0
ko04744	0.0007786	0.001022	0	0	0	0.0001	0	0
ko04745	0.0007786	0.001022	0	0	0	0.0001	0	0
ko04270	0.0007786	0.001022	0	0	0	0.0001	0	0
ko00062	0.002192	0.002796	0	0	0	0	0	0
ko00515	0.04074	0.04526	0	0	0	0	0	0
ko00514	0.04074	0.04526	0	0	0	0	0	0
ko05322	0.0004661	0.0006558	0	0	0	0.0001	0	0
ko01052	0.0004839	0.0006756	0	0	0	0	0	0
ko01059	5.041e-05	8.11e-05	0	0	0	0.0001	0	0
ko05412	0.2518	0.2631	0	0	0	0	0	0
ko04512	0.733	0.743	0	0	0	0	0	0
ko04510	0.9836	0.9836	0	0	0	0	0	0
ko04810	0.9836	0.9836	0	0	0	0	0	0
ko04514	0.9577	0.9629	0	0	0	0	0	0
ko01056	0.000942	0.001227	0	0	0	0	0	0
ko04721	3.587e-07	6.244e-06	0	0	0	0	0	0
ko04962	3.587e-07	6.244e-06	0	0	0	0	0	0
ko03040	0.0003593	0.0005113	0	0	0	0	0	0
ko05144	0.1931	0.2036	0	0	0	0	0	0
ko03015	0.07109	0.07759	0	0	0	0	0	0
ko04911	0.0197	0.02263	0	0	0	0	0	0
ko04320	5.041e-05	8.11e-05	0	0	0	0	0	0
ko00999	0.006206	0.007504	0	0	0	0	0	0
ko04310	0.0007731	0.001022	0	0	0	0	0	0
ko04150	4.724e-05	7.802e-05	0	0	0	0	0	0
ko05220	5.168e-05	8.242e-05	0	0	0	0	0	0
ko04330	5.168e-05	8.242e-05	0	0	0	0	0	0
ko04611	0.0526	0.05793	0	0	0	0	0	0
ko03460	0.006686	0.008032	0	0	0	0	0	0
ko04080	4.297e-05	7.194e-05	0	0	0	0	0	0
ko04725	4.865e-05	7.966e-05	0	0	0	0	0	0
ko04520	4.988e-05	8.11e-05	0	0	0	0	0	0
ko04550	5.041e-05	8.11e-05	0	0	0	0	0	0
ko04380	4.297e-05	7.194e-05	0	0	0	0	0	0
ko04960	5.242e-05	8.289e-05	0	0	0	0	0	0
ko04961	5.242e-05	8.289e-05	0	0	0	0	0	0

## Sheet: Correlation
The correlations between top 20 KEGG pathway and gut microbiota at the species level
name	ko00190	ko02020	ko01200	ko00620	ko02010	ko01120	ko01100	ko00240	ko01110	ko00010	ko00520	ko00230	ko00260	ko00270	ko03010	ko00970	ko02024	ko00052	ko01230	ko00500
s__unclassified_g__Escherichia-Shigella	0.53583	0.74393	0.61943	0.68947	0.76113	0.7334	0.67672	0.70061	0.60466	0.59413	0.49028	0.69049	0.58968	0.58947	0.30202	0.29858	0.61032	0.6002	0.43765	0.56012
s__Bifidobacterium_longum	-0.55769	-0.36255	-0.33077	-0.41053	-0.04939	-0.20769	-0.25142	-0.20283	-0.18441	-0.12308	-0.09211	-0.06194	-0.03198	-0.01336	0.20911	0.21296	0.24939	0.05243	0.09211	0.14433
s__Bifidobacterium_pseudocatenulatum_DSM_20438__JCM_1200__LMG_10505	-0.20709	-0.14056	-0.28425	-0.21944	-0.23635	-0.24395	-0.26319	-0.25701	-0.33711	-0.35757	-0.37043	-0.33104	-0.3522	-0.39413	-0.46927	-0.5043	-0.36233	-0.31149	-0.40466	-0.35757
s__unclassified_g__Klebsiella	0.50202	0.46619	0.43239	0.46923	0.33583	0.41417	0.43198	0.4	0.35992	0.36255	0.2747	0.33522	0.31903	0.26032	0.06761	0.04028	0.19433	0.19413	0.15526	0.20749
s__unclassified_f__Enterobacteriaceae	0.72077	0.66579	0.61962	0.6588	0.43272	0.53984	0.55533	0.54389	0.488	0.4553	0.39476	0.42695	0.38483	0.36448	0.0732	0.0814	0.18244	0.22719	0.20036	0.26425
s__Bacteroides_vulgatus	0.46835	0.18488	0.25081	0.26524	-0.14168	0.07002	0.15509	0.13646	0.14107	0.03675	0.07913	-0.00502	-0.02518	-0.06378	-0.21928	-0.27016	-0.37632	0.01044	-0.12018	-0.25214
s__Bifidobacterium_breve	-0.26515	-0.05682	-0.20661	-0.158	0.00375	-0.09682	-0.17896	-0.15871	-0.2372	-0.20671	-0.25898	-0.12518	-0.18281	-0.17734	-0.237	-0.19871	-0.01914	-0.17451	-0.20844	-0.08335
s__uncultured_bacterium_g__norank_f__Muribaculaceae	0.44566	0.22422	0.19967	0.2694	-0.05992	0.04229	0.06776	0.04095	0.04682	-0.04858	-0.09705	-0.05817	-0.08086	-0.10489	-0.18884	-0.16079	-0.22897	-0.27125	-0.19802	-0.23608
s__uncultured_bacterium_g__Ruminococcus_gnavus_group	0.0291	0.04584	-0.0716	0.01998	-0.0722	-0.06612	-0.05425	-0.11429	-0.13264	-0.16388	-0.16682	-0.14512	-0.21773	-0.1797	-0.44762	-0.41619	-0.21397	-0.16398	-0.25647	-0.16317
s__unclassified_g__Streptococcus	-0.14211	0.00951	-0.07753	-0.06883	0.1164	0.00587	-0.05951	-0.05182	-0.05668	-0.05364	-0.15223	0.0413	0.01397	0.00648	0.0585	0.12045	0.20364	-0.15466	-0.02834	0.03097
s__Bifidobacterium_pseudolongum	0.49421	0.29578	0.26814	0.33724	0.02331	0.11963	0.13737	0.1118	0.11283	0.01671	-0.05672	0.01382	-0.02166	-0.03837	-0.14995	-0.125	-0.15841	-0.22153	-0.14418	-0.17471
s__Bacteroides_fragilis	0.4049	0.16917	0.22396	0.24413	-0.03369	0.10752	0.16661	0.12862	0.16036	0.09626	0.15135	0.06697	0.07353	0.0555	-0.02806	-0.07772	-0.13261	0.04373	0.03605	-0.03185
s__Parabacteroides_distasonis_ATCC_8503	0.30948	0.14183	0.12784	0.19948	-0.0593	0.02986	0.06055	0.0141	0.04966	0.01006	0.01431	-0.07537	-0.04551	-0.0592	-0.22716	-0.20964	-0.20777	-0.1522	-0.12514	-0.09642
s__unclassified_g__Lactobacillus	-0.00061	-0.1307	-0.1234	-0.11246	-0.2154	-0.19048	-0.19048	-0.18886	-0.19878	-0.20284	-0.23769	-0.20223	-0.19048	-0.23789	-0.03526	-0.04438	-0.16028	-0.3309	-0.18825	-0.25431
s__Bacteroides_uniformis	0.30302	0.14547	0.18234	0.21656	-0.04794	0.05358	0.10674	0.10131	0.13184	0.07878	0.12231	-0.00287	0.00553	0.04333	-0.04415	-0.03995	-0.14229	-0.04815	0.00113	-0.03114
